# Supplementary material for: Estimating the impact of the RTS,S/AS01 malaria vaccine in Benin: A mathematical modelling study
Source: PLOS Glob Public Health. 2026 May 8;6(5):e0005543. doi: 10.1371/journal.pgph.0005543 (PMC13155658; doi:10.1371/journal.pgph.0005543)
Supplement: S1 Table — (XLSX) [file pgph.0005543.s002.xlsx]

## Sheet: Sheet1
	Annual malaria cases from WHO vs model prediction
Year	Lower Values_WHO	Actual Values_WHO	Upper Values_WHO	Model Prediction
2016	3833000	4721694	5784000	4822696
2017	3919000	4876484	5953000	5000402
2018	3843000	4872597	6058000	4739931
2019	3806000	4937253	6291000	5065684
2020	3327000	4781051	6563000	4748326
2021	3541000	4983668	6875000	5091731
2022	3599000	5120164	7062000	5180618
