# Supplementary material for: Estimating the impact of the RTS,S/AS01 malaria vaccine in Benin: A mathematical modelling study
Source: PLOS Glob Public Health. 2026 May 8;6(5):e0005543. doi: 10.1371/journal.pgph.0005543 (PMC13155658; doi:10.1371/journal.pgph.0005543)
Supplement: S1 Data — (XLSX) [file pgph.0005543.s003.xlsx]

## Sheet: Sheet1
country	year	nets
Benin	2006	49773
Benin	2007	1716942
Benin	2008	283058
Benin	2009	876000
Benin	2010	900000
Benin	2011	5135942
Benin	2012	708643
Benin	2013	584285
Benin	2014	6203924
Benin	2015	392110
Benin	2016	720706
Benin	2017	6771009
Benin	2018	504501
Benin	2019	505670
Benin	2020	13103447
Benin	2021	662290
Benin	2022	778924
