# Supplementary material for: Estimating the impact of the RTS,S/AS01 malaria vaccine in Benin: A mathematical modelling study
Source: PLOS Glob Public Health. 2026 May 8;6(5):e0005543. doi: 10.1371/journal.pgph.0005543 (PMC13155658; doi:10.1371/journal.pgph.0005543)
Supplement: S2 Table — (XLSX) [file pgph.0005543.s004.xlsx]

## Sheet: Sensi vaccine model as base
		Low	Base	High
	V Effect	4667330	4388923	4273794
	Vcoverage	5405109	4388923	2525363
	ITN use	9126266	4388923	2525363
				Vaccine Effectiveness	Vaccine coverage	ITN use						Vaccine Effectiveness	Vaccine coverage	ITN use	Treatment seeking rate	Recovery rate	Rate of loss of immunity	Vaccine waning	Nets effectiveness	Probability of asymptomatic episode in under 5	Incubation period and time to gametocytemia	Duration of symptoms in untreated clinical infection
			Low	4667330	5405109	9126266					Low	4667330	5405109	9126266	9769998	4947802	4247431	4185246	7749687	4386017	3284475	64794.56
			Base	4388923	4388923	4388923					Base	4388923	4388923	4388923	4388923	4388923	4388923	4388923	4388923	4388923	4388923	4388923
			High	4273794	2525363	2525363					High	4273794	2525363	2525363	776898.1	4243134	5247194	4689593	4028476	4375876	4690922	6282264

## Sheet: vaccine model as bases sensi
	Vaccine Effectiveness ( in %)	Vaccine waning ( in days)	Vaccine coverage ( in %)	Probability of asymptomatic episode in under 5 ( in %)	Recovery rate ( in days)	Rate of loss of immunity ( in days)	Incubation period and time to gametocytemia ( in days)	Nets effectiveness ( in %)	Nets usage ( in %)	Duration of symptoms in untreated clinical infection ( in days) 1/15	Treatment seeking rate ( in days) 1/2
Low	4667330	4185246	5405109	4386017	4947802	4247431	3284475	7749687	9126266	64794.56	9769998
Base	4388923	4388923	4388923	4388923	4388923	4388923	4388923	4388923	4388923	4388923	4388923
High	4273794	4689593	2525363	4114445	4243134	5247194	4690922	4028476	2525363	6282264	776898.1
pa1
0.1	4306953
0.5	4114445

## Sheet: Complete sensitivity
				Vaccine Effectiveness	Vaccine waning	Vaccine coverage	Probability of asymptomatic episode in under 5	Recovery rate	Rate of loss of immunity	Incubation period and time to gametocytemia	Nets effectiveness	Nets use	Duration of symptoms in untreated clinical infection	Treatment seeking rate
			Low	4667330	4185246	5405109	7955036	8794673	7677139	5915210	12862150	15857585	96674.44	19144332
			Base	4388923	4388923	4388923	7953217	7953217	7953217	7953217	7953217	7953217	7953217	7953217
			High	4273794	4689593	2525363	7852373	7725282	9479505	8494722	7372392	3637504	10721352	6054817
											5633012
											730
											100
												7953217
												7953217
				Vaccine Effectiveness	Vaccine waning	Vaccine coverage	Probability of asymptomatic episode in under 5	Recovery rate	Rate of loss of immunity	Incubation period and time to gametocytemia	Nets effectiveness	Nets usage	Duration of symptoms in untreated clinical infection	Treatment seeking rate
			Low	4667330	4185246	5405109	7862156	8794673	7677139	5915210	12862150	15857585	96674.44	15180552
			Base	4388923	4388923	4388923	7953217	7953217	7953217	7953217	7953217	7953217	7953217	7953217
			High	4273794	4689593	2525363	7149669	7725282	9479505	8494722	7372392	3637504	10721352	1399248

## Sheet: Sheet4
								Probability of asymptomatic episode in under 5	Recovery rate	Rate of loss of immunity	Incubation period and time to gametocytemia	Nets effectiveness	Nets usage	Duration of symptoms in untreated clinical infection	Treatment seeking rate
							Low	7955036	8794673	7677139	5915210	12862150	15857585	96674.44	15180552
							Base	7953217	7953217	7953217	7953217	7953217	7953217	7953217	7953217
							High	7149669	7725282	9479505	8494722	7372392	3637504	10721352	1399248
				0.18	7952788
				0.15	7934356
				0.1	7862156
				0.2	7955036
				0.3	7852373
				0.5	7149669

## Sheet: Sheet5
		0.1
		0.15
					Probability of asymptomatic episode in under 5	Recovery rate	Rate of loss of immunity	Incubation period and time to gametocytemia	Nets effectiveness	Nets use	Duration of symptoms in untreated clinical infection	Treatment seeking rate
		0.2		Low	7955036	8794673	7677139	5915210	12862150	15857585	96674.44	19144332
				Base	7953217	7953217	7953217	7953217	7953217	7953217	7953217	7953217
		0.3		High	7852373	7725282	9479505	8494722	7372392	3637504	10721352	6054817
		0.5			7149669

## Sheet: Sheet1
							0.1
							0.15
										Probability of asymptomatic episode in under 5	Recovery rate	Rate of loss of immunity	Incubation period and time to gametocytemia	Nets effectiveness	Nets use	Duration of symptoms in untreated clinical infection	Treatment seeking rate
							0.2		Low	7955036	8794673	7677139	5915210	12862150	15857585	96674.44	19144332
									Base	7953217	7953217	7953217	7953217	7953217	7953217	7953217	7953217
							0.3		High	7149669	7725282	9479505	8494722	7372392	3637504	10721352	6054817
							0.5			7149669

## Sheet: model_base_with cov1=0
									7554965
						0.05			7736239
						0.1
						0.15			Probability of asymptomatic episode in under 5 ( in %)	Recovery rate ( in days)	Rate of loss of immunity ( in days)	Incubation period and time to gametocytemia ( in days)	Nets effectiveness ( in %)	Nets usage ( in %)	Duration of symptoms in untreated clinical infection ( in days)	Treatment seeking rate ( in days) 1/2
									Probability of asymptomatic episode in under 5 ( in %)	Recovery rate ( in days)	Rate of loss of immunity ( in days)	Incubation period and time to gametocytemia ( in days)	Nets effectiveness ( in %)	Nets usage ( in %)	Duration of symptoms in untreated infection ( in days)	Treatment seeking rate ( in days)
						0.2		Low	7955036	8794673	7677139	5915210	12862150	15857585	96674.44	19144332
						0.21		Base	7953217	7953217	7953217	7953217	7953217	7953217	7953217	7953217
						0.6		High	6592916	7725282	9479505	8494722	7372392	3637504	10721352	6054817
						0.6			6592916

## Sheet: multivariate sensi
				[,1]
				data[, 1:11]rho_R 19.6694130
				data[, 1:11]rho_V 10.6036138
				data[, 1:11]gamma_h 4.1917696
				data[, 1:11]omega 2.9698645
				data[, 1:11]tau 2.2010096
				data[, 1:11]itn_eff 1.6928112
				data[, 1:11]itn_use 0.3270764
				data[, 1:11]pa1 0.3084074
				data[, 1:11]paV 0.1926279
				data[, 1:11]cov1 0.1908302
				data[, 1:11]r 0.1301807
				>

## Sheet: Sheet2
										?
					Recovery ( in days)	Loss of immunity ( in days)	Incubation period and time to gametocytemia ( in days)	Nets effectiveness ( in %)	Nets usage ( in %)	Duration of symptoms in untreated clinical infection ( in days)	Treatment seeking period ( in days) 2
				Low	8794673	7677139	5915210	12862150	15857585	10721352	15180552
				Base	7953217	7953217	7953217	7953217	7953217	7953217	7953217
				High	7725282	9479505	8494722	7372392	3637504	96674.44	1399248
								5633012
											10721352	.1/.4
								7677139			96674.44	.1/.15

## Sheet: final sensi for baseline model
								Recovery period ( in days)	Loss of immunity ( in days)	Incubation period and time to gametocytemia ( in days)	Nets effectiveness ( in %)	Nets usage ( in %)	Treatment seeking period ( in days)
							Low	8794673	7677139	5915210	12862150	15857585	15180552
							Base	7953217	7953217	7953217	7953217	7953217	7953217
							High	7725282	9479505	8494722	7372392	3637504	1399248

[truncated: 1 more sheets: sensi base modelchangineqt]
