# Supplementary material for: Estimating the impact of the RTS,S/AS01 malaria vaccine in Benin: A mathematical modelling study
Source: PLOS Glob Public Health. 2026 May 8;6(5):e0005543. doi: 10.1371/journal.pgph.0005543 (PMC13155658; doi:10.1371/journal.pgph.0005543)
Supplement: S2 Data — (XLSX) [file pgph.0005543.s005.xlsx]

## Sheet: Sheet1
	Annual cases in under five								Annual cases in total population
scenario	year	median	upper95	lower5					year	median	upper95	lower5
Baseline	2024	815538.6	1066391.3	703710.3				Baseline	2024	5120233	5937416	4047944.3
Baseline	2025	819329.9	1079361.4	709535.3				Baseline	2025	5163986	6013590	4041513.2
Baseline	2026	830738.8	1100534.6	721630.3				Baseline	2026	5251516	6133647	4076583.1
Baseline	2027	847661.4	1127301.4	738163.0				Baseline	2027	5370231	6283584	4143026.2
Baseline	2028	891716.9	1154695.5	754943.1				Baseline	2028	5492215	6436896	4215360.1
Baseline	2029	940677.5	1188980.4	754326.0				Baseline	2029	5652219	6627167	4323952.7
Baseline	2030	971412.3	1227393.8	749756.6				Baseline	2030	5835894	6839679	4457550.7
Baseline	2031	993249.5	1255740.2	765486.2				Baseline	2031	5966500	6998010	4547675.2
Baseline	2032	1038054.2	1310541.9	800787.8				Baseline	2032	6233994	7299345	4755166.9
Baseline	2033	1079589.2	1361112.8	834233.7				Baseline	2033	6484125	7576830	4957869.4
Baseline	2034	1093307.9	1379436.3	844292.3				Baseline	2034	6567607	7681187	5018295.1
Baseline	2035	0.0	0.0	0.0				Baseline	2035	0	0	0.0
Scenario1	2024	815538.6	1066391.3	703710.3				Scenario1	2024	5120233	5937416	4047944.3
Scenario1	2025	762038.4	1002652.0	664854.5				Scenario1	2025	5040952	5864993	3942632.0
Scenario1	2026	667113.5	883485.4	588535.4				Scenario1	2026	4796491	5611892	3704520.3
Scenario1	2027	594857.7	796274.6	527707.1				Scenario1	2027	4535311	5354101	3449522.1
Scenario1	2028	549096.5	737469.3	483178.5				Scenario1	2028	4290260	5121612	3205014.8
Scenario1	2029	551659.0	704156.4	455457.9				Scenario1	2029	4106413	4955670	3010731.8
Scenario1	2030	535000.5	688236.2	405296.2				Scenario1	2030	3977652	4847988	2862509.1
Scenario1	2031	521172.6	676235.7	380552.2				Scenario1	2031	3844053	4734805	2711902.5
Scenario1	2032	525153.9	685559.7	378222.5				Scenario1	2032	3829347	4751632	2654470.6
Scenario1	2033	532970.6	699173.9	379188.5				Scenario1	2033	3841922	4793539	2622380.4
Scenario1	2034	528499.2	697630.1	371017.6				Scenario1	2034	3766097	4733683	2526929.2
Scenario1	2035	0.0	0.0	0.0				Scenario1	2035	0	0	0.0
Scenario2	2024	815538.6	1066391.3	703710.3				Scenario2	2024	5120233	5937416	4047944.3
Scenario2	2025	781414.7	1028617.2	679964.6				Scenario2	2025	5082737	5915468	3976191.7
Scenario2	2026	720997.8	955221.8	632352.2				Scenario2	2026	4948780	5786714	3828656.0
Scenario2	2027	675463.2	902674.6	594829.6				Scenario2	2027	4810325	5661180	3676245.5
Scenario2	2028	656309.5	868325.3	567469.4				Scenario2	2028	4680799	5551233	3528959.8
Scenario2	2029	670361.5	853404.1	549951.4				Scenario2	2029	4603418	5497188	3424674.7
Scenario2	2030	666403.7	852229.7	501061.9				Scenario2	2030	4570964	5490057	3358499.9
Scenario2	2031	662211.9	851287.9	492748.1				Scenario2	2031	4518400	5462061	3276403.2
Scenario2	2032	678004.7	873969.2	500571.4				Scenario2	2032	4591677	5569541	3295290.4
Scenario2	2033	696309.5	899255.1	510841.1				Scenario2	2033	4680746	5688655	3332536.9
Scenario2	2034	697772.1	904284.1	507972.6				Scenario2	2034	4655437	5681603	3281920.2
Scenario2	2035	0.0	0.0	0.0				Scenario2	2035	0	0	0.0
Scenario3	2024	815538.6	1066391.3	703710.3				Scenario3	2024	5120233	5937416	4047944.3
Scenario3	2025	755385.0	993730.9	659666.3				Scenario3	2025	5026562	5847609	3931079.8
Scenario3	2026	648957.0	859253.4	573775.3				Scenario3	2026	4744589	5552264	3662305.3
Scenario3	2027	568327.3	761060.9	505615.2				Scenario3	2027	4442684	5250451	3373553.0
Scenario3	2028	514334.3	694970.9	456024.7				Scenario3	2028	4160158	4977923	3098079.2
Scenario3	2029	513942.7	656423.0	424506.3				Scenario3	2029	3942399	4775886	2876006.4
Scenario3	2030	493760.6	636364.1	377228.3				Scenario3	2030	3783310	4635976	2703092.2
Scenario3	2031	477290.2	621285.4	346247.8				Scenario3	2031	3624543	4495699	2532536.4
Scenario3	2032	477838.0	626663.2	341138.0				Scenario3	2032	3582297	4483448	2452842.4
Scenario3	2033	482475.8	636673.6	339475.4				Scenario3	2033	3570539	4500188	2400443.1
Scenario3	2034	476203.6	633088.3	329861.8				Scenario3	2034	3478979	4423435	2292516.3
Scenario3	2035	0.0	0.0	0.0				Scenario3	2035	0	0	0.0
Scenario4	2024	815538.6	1066391.3	703710.3				Scenario4	2024	5120233	5937416	4047944.3
Scenario4	2025	965689.7	1253987.4	835714.8				Scenario4	2025	6325752	7311746	5024527.1
Scenario4	2026	1001616.7	1275272.9	864845.8				Scenario4	2026	7024533	8033573	5686073.3
Scenario4	2027	984583.5	1236672.1	845701.6				Scenario4	2027	7240254	8226686	5953667.3
Scenario4	2028	961251.3	1201437.9	822617.5				Scenario4	2028	7255345	8228153	6016978.2
Scenario4	2029	950767.0	1188352.1	812272.1				Scenario4	2029	7237706	8210221	6022595.0
Scenario4	2030	952888.7	1194006.7	813633.7				Scenario4	2030	7231248	8212993	6018517.3
Scenario4	2031	969115.6	1207575.9	819313.3				Scenario4	2031	7211499	8210199	5987259.6
Scenario4	2032	1007458.9	1244814.1	842956.5				Scenario4	2032	7313447	8334033	6059701.8
Scenario4	2033	1038221.4	1284183.4	852735.9				Scenario4	2033	7420939	8461340	6137785.6
Scenario4	2034	1058355.5	1311663.3	858103.0				Scenario4	2034	7451543	8513047	6141379.0
Scenario4	2035	0.0	0.0	0.0				Scenario4	2035	0	0	0.0
Scenario5	2024	815538.6	1066391.3	703710.3				Scenario5	2024	5120233	5937416	4047944.3
Scenario5	2025	665257.5	880067.7	583102.6				Scenario5	2025	4445336	5184800	3453871.8
Scenario5	2026	512003.7	690385.1	457543.5				Scenario5	2026	3786633	4476783	2861682.5
Scenario5	2027	412103.1	570687.8	373308.7				Scenario5	2027	3281399	3955479	2396209.8
Scenario5	2028	345144.0	492182.1	314848.6				Scenario5	2028	2876040	3548459	2019122.2
Scenario5	2029	337931.3	442372.6	275783.5				Scenario5	2029	2571706	3249765	1731378.9
Scenario5	2030	308405.7	410536.4	236274.1				Scenario5	2030	2344293	3032819	1511267.6
Scenario5	2031	282979.5	383678.7	188342.6				Scenario5	2031	2133434	2829835	1313090.3
Scenario5	2032	271087.2	373495.8	174616.9				Scenario5	2032	2019868	2738737	1187709.7
Scenario5	2033	263609.4	368598.1	164460.3				Scenario5	2033	1941530	2685744	1091219.4
Scenario5	2034	248787.2	353653.0	150086.2				Scenario5	2034	1811362	2562033	970249.4
Scenario5	2035	0.0	0.0	0.0				Scenario5	2035	0	0	0.0
Scenario6	2024	815538.6	1066391.3	703710.3				Scenario6	2024	5120233	5937416	4047944.3
Scenario6	2025	1041279.5	1353125.4	894164.0				Scenario6	2025	6486068	7502533	5157501.5
Scenario6	2026	1245815.0	1584625.5	1058610.4				Scenario6	2026	7654158	8737243	6236669.3
Scenario6	2027	1380828.8	1722170.4	1162471.0				Scenario6	2027	8390008	9466065	7003526.2
Scenario6	2028	1469552.5	1809522.6	1229445.8				Scenario6	2028	8868773	9934107	7530272.9
Scenario6	2029	1538547.5	1879596.1	1282790.2				Scenario6	2029	9250242	10314816	7940947.5
Scenario6	2030	1596624.8	1941533.1	1328729.9				Scenario6	2030	9580683	10654391	8280541.7
Scenario6	2031	1641490.3	1992185.9	1364628.4				Scenario6	2031	9842903	10935756	8535128.6
Scenario6	2032	1705024.4	2064224.2	1417399.8				Scenario6	2032	10216153	11330482	8886184.6
Scenario6	2033	1759465.7	2126653.0	1462093.5				Scenario6	2033	10537092	11672520	9186226.3
Scenario6	2034	1792766.6	2167671.4	1489426.1				Scenario6	2034	10740649	11903570	9363153.2
Scenario6	2035	0.0	0.0	0.0				Scenario6	2035	0	0	0.0
