# Supplementary material for: Estimating the impact of the RTS,S/AS01 malaria vaccine in Benin: A mathematical modelling study
Source: PLOS Glob Public Health. 2026 May 8;6(5):e0005543. doi: 10.1371/journal.pgph.0005543 (PMC13155658; doi:10.1371/journal.pgph.0005543)
Supplement: S3 Data — (XLSX) [file pgph.0005543.s006.xlsx]

## Sheet: Sheet1
	Clinical cases in under 5							Severe cases in under 5							Deaths in under 5
scenario	diff_Ccases5_median	diff_Ccases5_upper95	diff_Ccases5_lower5					diff_Ccases5_median	diff_Ccases5_upper95	diff_Ccases5_lower5					diff_Ccases5_median	diff_Ccases5_upper95	diff_Ccases5_lower5
Baseline	9959070	11602994	7126937				Baseline	2812616	3276809	2013845				Baseline	70852.95	82722.98	50864.60
Scenario1	6125859	7188987	4176314				Scenario1	1730583	2030831	1180950				Scenario1	43443.98	51093.14	29779.03
Scenario2	7295037	8543055	5037974				Scenario2	2060623	2413061	1424186				Scenario2	51796.24	60788.31	35931.32
Scenario3	5756199	6758685	3911767				Scenario3	1626232	1909362	1106269				Scenario3	40804.97	48013.92	27891.16
Scenario4	10305808	11882147	8080566				Scenario4	2910924	3356054	2283438				Scenario4	72980.87	84340.60	57400.66
Scenario5	3958516	4695046	2533944				Scenario5	1118582	1326630	717169				Scenario5	28095.26	33390.18	18137.38
Scenario6	15559542	17903668	12786807				Scenario6	4393964	5055830	3611919				Scenario6	110612.09	127556.61	91087.39
	Clinical cases in total population							Deaths in total population
	diff_Ccases_median	diff_Ccases_upper95	diff_Ccases_lower5					diff_Ccases5_median	diff_Ccases5_upper95	diff_Ccases5_lower5
Baseline	55568352	69393146	42673012				Baseline	136196.09	157482.85	95819.36
Scenario1	40118585	51775230	29438216				Scenario1	92967.24	109393.89	61611.62
Scenario2	45014039	57522364	33511660				Scenario2	106464.87	124634.44	71862.21
Scenario3	38527016	49867077	28142984				Scenario3	88604.91	104435.54	58408.51
Scenario4	70472302	82139817	57360016				Scenario4	155849.82	173897.88	119899.96
Scenario5	25459974	35249723	17869425				Scenario5	60697.78	73950.39	37294.80
Scenario6	90450193	102727502	76229628				Scenario6	212172.94	234019.43	171660.83
